# Supplementary material for: Systemic Immune Signatures of Endoscopic–Histologic Discordance in Inflammatory Bowel Disease: A Pilot Study
Source: J Clin Med. 2026 Apr 27;15(9):3319. doi: 10.3390/jcm15093319 (PMC13163518; doi:10.3390/jcm15093319)
Supplement: Supplementary file 1 [file jcm-15-03319-s001.zip]

Archive with 1 entries (1 files):
- jcm-4248011-supplementary.pdf
